# Supplementary material for: PEGylation Enhances Colloidal Stability and Promotes Ligand-Mediated Targeting of LAF–Xenopeptide mRNA Complexes
Source: Polymers (Basel). 2025 Nov 9;17(22):2979. doi: 10.3390/polym17222979 (PMC12656170; doi:10.3390/polym17222979)
Supplement: Supplementary file 1 [file polymers-17-02979-s001.zip]

Archive with 1 entries (1 files):
- polymers-3931320-supplementary.pdf
